# Supplementary material for: Surveillance of Multidrug-Resistant Genes in Clinically Significant Gram-Negative Bacteria Isolated from Hospital Wastewater
Source: Antibiotics (Basel). 2025 Jun 15;14(6):607. doi: 10.3390/antibiotics14060607 (PMC12189587; doi:10.3390/antibiotics14060607)
Supplement: Supplementary file 1 [file antibiotics-14-00607-s001.zip]

Archive with 1 entries (1 files):
- antibiotics-3608001-supplementary.pdf
